# Supplementary material for: HNF4A Regulates the Proliferation and Tumor Formation of Cervical Cancer Cells through the Wnt/β-Catenin Pathway
Source: Oxid Med Cell Longev. 2022 Jan 28;2022:8168988. doi: 10.1155/2022/8168988 (PMC8817108; doi:10.1155/2022/8168988)
Supplement: Supplementary 2 — Table S1: the GSEA result summary in the WP_WNT_SIGNALING GeneSet. [file 8168988.f2.xlsx]

## Sheet: 工作表1
Supplementary Table 1，The GESA results summary in WP_WNT_SIGNALING GeneSet
Dataset	HNF4A-all samples_collapsed_to_symbols.HNF4A-CLS.cls.txt
	#HNF4A_versus_GFP.HNF4A-CLS.cls.txt
	#HNF4A_versus_GFP_repos
Phenotype	HNF4A-CLS.cls.txt#HNF4A_versus_GFP_repos
Upregulated in class	GFP
GeneSet	WP_WNT_SIGNALING
Enrichment Score (ES)	-0.339453
Normalized Enrichment Score (NES)	-1.03973
Nominal p-value	0.306452
FDR q-value	0.413306
FWER p-Value	0.152
