# Supplementary material for: HNF4A Regulates the Proliferation and Tumor Formation of Cervical Cancer Cells through the Wnt/β-Catenin Pathway
Source: Oxid Med Cell Longev. 2022 Jan 28;2022:8168988. doi: 10.1155/2022/8168988 (PMC8817108; doi:10.1155/2022/8168988)
Supplement: Supplementary 3 — Table S2: detailed rank-ordered gene list for all features in the WP_WNT_SIGNALING dataset. [file 8168988.f3.xls]

## Sheet: WP_WNT_SIGNALING
Supplementary Table 2, related to Figure 5. Detailed rank ordered gene list for all features in the WP_WNT_SIGNALING dataset
NAME	SYMBOL	TITLE	RANK IN GENE LIST	RANK METRIC SCORE	RUNNING ES	CORE ENRICHMENT
row_0	DKK1	dickkopf homolog 1 (Xenopus laevis)	68	1.51361	0.0269305	No
row_1	CTNNB1	catenin (cadherin-associated protein), beta 1, 88kDa	362	1.01341	0.0260833	No
row_2	PLCB3	phospholipase C, beta 3 (phosphatidylinositol-specific)	423	0.973516	0.0421636	No
row_3	CAMK2G	calcium/calmodulin-dependent protein kinase (CaM kinase) II gamma	658	0.84323	0.042206	No
row_4	ROCK2	Rho-associated, coiled-coil containing protein kinase 2	748	0.802041	0.0524355	No
row_5	WNT2B	wingless-type MMTV integration site family, member 2B	834	0.769981	0.0622899	No
row_6	CSNK2B	casein kinase 2, beta polypeptide	1268	0.637279	0.0427817	No
row_7	SFRP1	secreted frizzled-related protein 1	1862	0.515213	0.00847807	No
row_8	DVL3	dishevelled, dsh homolog 3 (Drosophila)	1981	0.493778	0.00995425	No
row_9	LEF1	lymphoid enhancer-binding factor 1	2003	0.490085	0.0187516	No
row_10	PPP3CB	protein phosphatase 3 (formerly 2B), catalytic subunit, beta isoform (calcineurin A beta)	2622	0.389515	-0.0201264	No
row_11	RHOA	ras homolog gene family, member A	2970	0.34231	-0.0393332	No
row_12	VANGL1	vang-like 1 (van gogh, Drosophila)	2978	0.341317	-0.0326247	No
row_13	WNT3	wingless-type MMTV integration site family, member 3	3035	0.334443	-0.0297999	No
row_14	SENP2	SUMO1/sentrin/SMT3 specific peptidase 2	3235	0.306646	-0.0384735	No
row_15	CSNK1A1L	casein kinase 1, alpha 1-like	3237	0.306428	-0.0320476	No
row_16	INVS	inversin	3304	0.297784	-0.0307636	No
row_17	PPP3CC	protein phosphatase 3 (formerly 2B), catalytic subunit, gamma isoform (calcineurin A gamma)	3344	0.29204	-0.0275417	No
row_18	PRICKLE2	prickle homolog 2 (Drosophila)	3386	0.288675	-0.0245439	No
row_19	CHD8	chromodomain helicase DNA binding protein 8	3466	0.279497	-0.0246395	No
row_20	TCF7L2	transcription factor 7-like 2 (T-cell specific, HMG-box)	3558	0.26699	-0.025916	No
row_21	FZD7	frizzled homolog 7 (Drosophila)	3790	0.241979	-0.0384028	No
row_22	JUN	jun oncogene	3852	0.23227	-0.0381275	No
row_23	FZD9	frizzled homolog 9 (Drosophila)	3957	0.219598	-0.0414013	No
row_24	WNT10B	wingless-type MMTV integration site family, member 10B	3988	0.215627	-0.0391144	No
row_25	FOSL1	FOS-like antigen 1	4069	0.207022	-0.0408242	No
row_26	APC	adenomatosis polyposis coli	4149	0.199699	-0.0426131	No
row_27	MAP3K7	mitogen-activated protein kinase kinase kinase 7	4247	0.190831	-0.0459633	No
row_28	GSK3B	glycogen synthase kinase 3 beta	4311	0.182269	-0.0469016	No
row_29	WNT11	wingless-type MMTV integration site family, member 11	4340	0.179257	-0.0452338	No
row_30	MAPK8	mitogen-activated protein kinase 8	4495	0.161033	-0.0535644	No
row_31	WNT5A	wingless-type MMTV integration site family, member 5A	4597	0.148668	-0.0581144	No
row_32	PORCN	porcupine homolog (Drosophila)	4688	0.138417	-0.0620428	No
row_33	CCND2	cyclin D2	4768	0.129332	-0.0653249	No
row_34	NLK	nemo-like kinase	4960	0.108787	-0.0775867	No
row_35	NFATC2	nuclear factor of activated T-cells, cytoplasmic, calcineurin-dependent 2	4994	0.10621	-0.0778503	No
row_36	WNT16	wingless-type MMTV integration site family, member 16	5143	0.0909091	-0.0872112	No
row_37	NOTUM	notum pectinacetylesterase homolog (Drosophila)	5196	0.0862668	-0.0893475	No
row_38	WNT1	wingless-type MMTV integration site family, member 1	5234	0.0823318	-0.0904229	No
row_39	SFRP2	secreted frizzled-related protein 2	5302	0.0728223	-0.0939887	No
row_40	FZD3	frizzled homolog 3 (Drosophila)	5409	0.0626461	-0.100745	No
row_41	PPP3R2	protein phosphatase 3 (formerly 2B), regulatory subunit B, 19kDa, beta isoform (calcineurin B, type II)	5590	0.046015	-0.1135	No
row_42	PLCB2	phospholipase C, beta 2	5660	0.0394851	-0.117926	No
row_43	NFATC3	nuclear factor of activated T-cells, cytoplasmic, calcineurin-dependent 3	5694	0.0357654	-0.119684	No
row_44	DAAM1	dishevelled associated activator of morphogenesis 1	5695	0.0352843	-0.118935	No
row_45	CER1	cerberus 1, cysteine knot superfamily, homolog (Xenopus laevis)	5723	0.0323981	-0.120308	No
row_46	PRKCG	protein kinase C, gamma	5767	0.0315139	-0.122919	No
row_47	SOST	sclerosteosis	5782	0.0315139	-0.123318	No
row_48	DKK4	dickkopf homolog 4 (Xenopus laevis)	5976	0.0135594	-0.137753	No
row_49	DKK2	dickkopf homolog 2 (Xenopus laevis)	6383	-0.016199	-0.168381	No
row_50	PLCB1	phospholipase C, beta 1 (phosphoinositide-specific)	6411	-0.016199	-0.170097	No
row_51	MAPK9	mitogen-activated protein kinase 9	6461	-0.0217645	-0.173373	No
row_52	TCF7L1	transcription factor 7-like 1 (T-cell specific, HMG-box)	6784	-0.0465197	-0.196949	No
row_53	NFATC4	nuclear factor of activated T-cells, cytoplasmic, calcineurin-dependent 4	6792	-0.047619	-0.196472	No
row_54	DVL1	dishevelled, dsh homolog 1 (Drosophila)	6928	-0.0613272	-0.205469	No
row_55	CSNK2A1	casein kinase 2, alpha 1 polypeptide	7138	-0.0802915	-0.219709	No
row_56	CSNK1E	casein kinase 1, epsilon	7251	-0.091113	-0.226319	No
row_57	CSNK1A1	casein kinase 1, alpha 1	7292	-0.0965705	-0.227322	No
row_58	TCF7	transcription factor 7 (T-cell specific, HMG-box)	7326	-0.0990299	-0.227738	No
row_59	CSNK2A2	casein kinase 2, alpha prime polypeptide	7586	-0.125148	-0.244839	No
row_60	WNT4	wingless-type MMTV integration site family, member 4	7818	-0.152085	-0.259234	No
row_61	WNT6	wingless-type MMTV integration site family, member 6	7878	-0.15745	-0.260393	No
row_62	CTBP1	C-terminal binding protein 1	8234	-0.196368	-0.283307	No
row_63	LRP5	low density lipoprotein receptor-related protein 5	8620	-0.242986	-0.30752	No
row_64	CAMK2A	calcium/calmodulin-dependent protein kinase (CaM kinase) II alpha	8692	-0.252591	-0.307577	No
row_65	FZD1	frizzled homolog 1 (Drosophila)	8706	-0.254523	-0.303168	No
row_66	PPP3R1	protein phosphatase 3 (formerly 2B), regulatory subunit B, 19kDa, alpha isoform (calcineurin B, type I)	8721	-0.257485	-0.298772	No
row_67	CCND1	cyclin D1	8749	-0.263115	-0.295249	No
row_68	KREMEN1	kringle containing transmembrane protein 1	8928	-0.28619	-0.302754	No
row_69	RAC1	ras-related C3 botulinum toxin substrate 1 (rho family, small GTP binding protein Rac1)	9075	-0.30406	-0.30744	No
row_70	FZD6	frizzled homolog 6 (Drosophila)	9156	-0.313436	-0.306891	No
row_71	WIF1	WNT inhibitory factor 1	9209	-0.32075	-0.304052	No
row_72	CTNNBIP1	catenin, beta interacting protein 1	9347	-0.340105	-0.307286	No
row_73	RYK	RYK receptor-like tyrosine kinase	9714	-0.389416	-0.326943	No
row_74	DVL2	dishevelled, dsh homolog 2 (Drosophila)	9879	-0.415387	-0.330639	Yes
row_75	PPP3CA	protein phosphatase 3 (formerly 2B), catalytic subunit, alpha isoform (calcineurin A alpha)	9937	-0.422832	-0.326015	Yes
row_76	FRAT2	frequently rearranged in advanced T-cell lymphomas 2	10007	-0.43468	-0.322055	Yes
row_77	ROR2	receptor tyrosine kinase-like orphan receptor 2	10211	-0.466073	-0.327651	Yes
row_78	WNT2	wingless-type MMTV integration site family member 2	10236	-0.471232	-0.319482	Yes
row_79	NFATC1	nuclear factor of activated T-cells, cytoplasmic, calcineurin-dependent 1	10256	-0.474732	-0.310858	Yes
row_80	WNT7A	wingless-type MMTV integration site family, member 7A	10267	-0.475087	-0.30154	Yes
row_81	FRAT1	frequently rearranged in advanced T-cell lymphomas	10352	-0.486879	-0.297617	Yes
row_82	LRP6	low density lipoprotein receptor-related protein 6	10383	-0.491358	-0.289479	Yes
row_83	CTBP2	C-terminal binding protein 2	10454	-0.503301	-0.284139	Yes
row_84	WNT10A	wingless-type MMTV integration site family, member 10A	10605	-0.530688	-0.284321	Yes
row_85	VANGL2	vang-like 2 (van gogh, Drosophila)	10607	-0.530847	-0.273133	Yes
row_86	SERPINF1	serpin peptidase inhibitor, clade F (alpha-2 antiplasmin, pigment epithelium derived factor), member 1	10709	-0.546504	-0.269241	Yes
row_87	PLAU	plasminogen activator, urokinase	10767	-0.556429	-0.261782	Yes
row_88	GPC4	glypican 4	10813	-0.563265	-0.253263	Yes
row_89	FZD5	frizzled homolog 5 (Drosophila)	10857	-0.571676	-0.244413	Yes
row_90	AXIN1	axin 1	11041	-0.600429	-0.245632	Yes
row_91	NKD2	naked cuticle homolog 2 (Drosophila)	11191	-0.624925	-0.243737	Yes
row_92	WNT3A	wingless-type MMTV integration site family, member 3A	11204	-0.626441	-0.23136	Yes
row_93	SFRP5	secreted frizzled-related protein 5	11494	-0.684354	-0.238885	Yes
row_94	WNT7B	wingless-type MMTV integration site family, member 7B	11601	-0.713542	-0.23183	Yes
row_95	FZD10	frizzled homolog 10 (Drosophila)	11808	-0.761314	-0.23139	Yes
row_96	CCND3	cyclin D3	11893	-0.779851	-0.22125	Yes
row_97	FZD2	frizzled homolog 2 (Drosophila)	12011	-0.814	-0.212902	Yes
row_98	PLCB4	phospholipase C, beta 4	12084	-0.835829	-0.200659	Yes
row_99	WNT5B	wingless-type MMTV integration site family, member 5B	12482	-0.98823	-0.209974	Yes
row_100	PRKCA	protein kinase C, alpha	12556	-1.0204	-0.193891	Yes
row_101	CAMK2B	calcium/calmodulin-dependent protein kinase (CaM kinase) II beta	12655	-1.07104	-0.17864	Yes
row_102	NKD1	naked cuticle homolog 1 (Drosophila)	12719	-1.11361	-0.159816	Yes
row_103	CAMK2D	calcium/calmodulin-dependent protein kinase (CaM kinase) II delta	12941	-1.30086	-0.149071	Yes
row_104	PRICKLE1	prickle homolog 1 (Drosophila)	13084	-1.62661	-0.125388	Yes
row_105	MYC	v-myc myelocytomatosis viral oncogene homolog (avian)	13143	-1.8579	-0.0903889	Yes
row_106	FZD8	frizzled homolog 8 (Drosophila)	13187	-2.224	-0.0464774	Yes
row_107	ROR1	receptor tyrosine kinase-like orphan receptor 1	13190	-2.291	0.00198334	Yes
Annotation: “Rank in Gene List”, position of the gene in the ranked list of genes; “Rank Metric Score”, score used to position the gene in the ranked list; “Running ES”, running enrichment score; “Core Enrichment”, Genes with a a Yes value in this column contributes most to the enrichment result.
